# Supplementary material for: Phenotypes Associated with NOTCH3 Cysteine-Sparing Mutations in Patients with Clinical Suspicion of CADASIL: A Systematic Review
Source: Int J Mol Sci. 2024 Aug 13;25(16):8796. doi: 10.3390/ijms25168796 (PMC11354472; doi:10.3390/ijms25168796)
Supplement: Supplementary file 1 [file ijms-25-08796-s001.zip]

Archive with 1 entries (1 files):
- ijms-3129956-supplementary.pdf
